# Supplementary material for: Mycobacterium tuberculosis-Specific T Cell Functional, Memory, and Activation Profiles in QuantiFERON-Reverters Are Consistent With Controlled Infection
Source: Front Immunol. 2021 Aug 30;12:712480. doi: 10.3389/fimmu.2021.712480 (PMC8435731; doi:10.3389/fimmu.2021.712480)
Supplement: Supplementary file 1 [file DataSheet_1.zip]

Archive with 13 entries (13 files):
- Supp Figure 1.pdf
- Supp Figure 10.pdf
- Supp Figure 11.pdf
- Supp Figure 12.pdf
- Supp Figure 13.pdf
- Supp Figure 2.pdf
- Supp Figure 3.pdf
- Supp Figure 4.pdf
- Supp Figure 5.pdf
- Supp Figure 6.pdf
- Supp Figure 7.pdf
- Supp Figure 8.pdf
- Supp Figure 9.pdf
