# Supplementary material for: Mycobacterium tuberculosis-Specific T Cell Functional, Memory, and Activation Profiles in QuantiFERON-Reverters Are Consistent With Controlled Infection
Source: Front Immunol. 2021 Aug 30;12:712480. doi: 10.3389/fimmu.2021.712480 (PMC8435731; doi:10.3389/fimmu.2021.712480)
Supplement: Supplementary file 2 [file DataSheet_2.zip]

Archive with 19 entries (16 files):
- Data Sheet 2/__MACOSX/
- Data Sheet 2/__MACOSX/SupplTables/
- Data Sheet 2/__MACOSX/SupplTables/._Supp Tab1.docx
- Data Sheet 2/__MACOSX/SupplTables/._Supp Tab2.docx
- Data Sheet 2/__MACOSX/SupplTables/._Supp Tab3.docx
- Data Sheet 2/__MACOSX/SupplTables/._Supp Tab4.docx
- Data Sheet 2/__MACOSX/SupplTables/._Supp Tab5.docx
- Data Sheet 2/__MACOSX/SupplTables/._Supp Tab6.docx
- Data Sheet 2/__MACOSX/SupplTables/._Supp Tab7.docx
- Data Sheet 2/__MACOSX/SupplTables/._Supp Tab8.docx
- Data Sheet 2/SupplTables/
- Data Sheet 2/SupplTables/Supp Tab1.docx
- Data Sheet 2/SupplTables/Supp Tab2.docx
- Data Sheet 2/SupplTables/Supp Tab3.docx
- Data Sheet 2/SupplTables/Supp Tab4.docx
- Data Sheet 2/SupplTables/Supp Tab5.docx
- Data Sheet 2/SupplTables/Supp Tab6.docx
- Data Sheet 2/SupplTables/Supp Tab7.docx
- Data Sheet 2/SupplTables/Supp Tab8.docx
